# Supplementary material for: Differential DNA Methylation in Umbilical Cord Blood of Infants Exposed to Low Levels of Arsenic in Utero
Source: Environ Health Perspect. 2013 Jun 11;121(8):971–7. doi: 10.1289/ehp.1205925 (PMC3733676; doi:10.1289/ehp.1205925)
Supplement: (98 KB) XLSX [file ehp.1205925.s002.xlsx]

## Sheet: Table S1
	Associations with principal components (P-value)
Variable	PC1 (40%)	PC2 (15%)	PC3 (7%)
Plate	<0.001	<0.001	0.01
Clinical Covariates
Child Gender	0.17	0.32	0.09
Gestational Age (wks)	0.48	0.2	1
Birthweight (g)	0.3	0.74	0.26
Footnote: The results in Table S1 indicate that Plate is significantly associated with the top 3 principal components (derived from the raw, non-plate adjusted DNA methylation data), which collectively accounted for approximately 65% of the variability in methylation across the array. These results suggest that Plate is an important source of variability in the raw, non-plate adjusted DNA methyla…

## Sheet: Table S2
	Associations with principal components (P-value)
Variable	PC1 (20%)	PC2 (12%)	PC3 (9%)
Plate	0.998	0.959	0.971
Clinical Covariates
Child Gender	0.593	0.453	0.025
Gestational Age (wks)	0.786	0.345	0.437
Birthweight (g)	0.338	0.46	0.195
Footnote: The results in Table S2 indicate that Plate is no longer significantly associated with the top 3 principal components after adjusting the data for plate effects using the ComBat methodology and suggest this method was effective in attenuating the effects of Plate.

## Sheet: Table S3
				Lymphocytes					Myeloid cells
Arsenic Measure	Covariate	Median U-As (ug/L)	Range U-As (ug/L)	CD8T	CD4T	NK	Bcell		Mono	Gran
U-As	Quartile 1	1.24	[0.45, 1.81]	0.00 ( - )	0.00 ( - )	0.00 ( - )	0.00 ( - )		0.00 ( - )	0.00 ( - )
	Quartile 2	2.97	[1.91, 4.11]	-0.37 (-1.67, 0.93 )	1.15 (-1.17, 3.47)	0.20 (-1.35, 1.74)	0.98 (-0.24, 2.20)		0.14 (-0.71, 0.99)	-2.76 (-6.43, 0.90)
	Quartile 3	5.15	[4.14, 6.57]	-0.28 (-1.77, 1.21)	1.24 (-1.39, 3.88)	-0.14 (-2.37, 2.09)	0.12 (-1.36, 1.60)		-0.33 (-1.46, 0.81)	-0.64 (-5.06, 3.78)
	Quartile 4	10.64	[6.67, 289]	-0.08 (-1.81, 1.65)	0.73 (-2.39, 3.85)	-0.39 (-2.92, 2.13)	0.30 (-1.46, 2.06)		-0.25 (-1.35, 0.85)	-1.11 (-6.64, 4.41)
Footnote: Models for examining the differences in the proportion of leukocyte subtypes were adjusted for maternal age at delivery, infant gender, and urinary creatinine levels.

## Sheet: Table S4
		Principal components
	Quartile	PC1 (20%)	PC2 (12%)	PC3 (9%)
U-As levels*	U-As Quartile 1 (ref)	-	-	-
	U-As Quartile 2	0.85	0.74	0.88
	U-As Quartile 3	0.28	0.99	0.91
	U-As Quartile 4	0.65	0.49	0.07
*: Adjusted for maternal age at delivery, infant gender, and urinary creatinine

## Sheet: Table S5
	Results obtained from ANCOVA modeling of U-As quartiles as factors (Quartile 1 treated as referent group)
	Quartile 2			Quartile 3			Quartile 4			Overall		CpG Characteristics
CpG Name	Coef (CI)	P-value		Coef (CI)	P-value		Coef (CI)	P-value		P-value		Relation to CpG Island	Gene
cg16721101	0.08 (-0.05, 0.21)	0.257		-0.23 (-0.37, -0.08)	0.00297		0.02 (-0.14, 0.18)	0.811		2.36e-06		Island	ENTPD6
cg11339341	0.00 (-0.10, 0.10)	0.972		-0.15 (-0.26, -0.04)	0.00762		0.09 (-0.03, 0.21)	0.148		2.4e-06		N_Shore	LOC645323
cg05662444	0.18 (-0.01, 0.37)	0.066		-0.09 (-0.30, 0.12)	0.418		0.33 (0.10, 0.57)	0.00611		8.51e-06		N_Shore
cg25588787	0.04 (-0.08, 0.16)	0.486		-0.11 (-0.24, 0.03)	0.117		0.18 (0.03, 0.33)	0.0205		8.54e-06		Island
cg04254454	0.05 (-0.03, 0.13)	0.234		-0.11 (-0.20, -0.02)	0.0155		0.05 (-0.05, 0.15)	0.371		9.47e-06		N_Shore	HIST1H2AC
cg04098028	-0.08 (-0.25, 0.09)	0.367		-0.38 (-0.57, -0.19)	0.000177		-0.07 (-0.29, 0.14)	0.502		1.08e-05		Island	KATNB1
cg08893839	0.07 (-0.11, 0.24)	0.447		-0.12 (-0.32, 0.08)	0.233		0.29 (0.07, 0.51)	0.00985		1.28e-05		Island
cg03887163	-0.03 (-0.10, 0.04)	0.435		0.03 (-0.05, 0.11)	0.446		0.15 (0.06, 0.25)	0.0012		1.41e-05		N_Shore	LMX1A
cg07733446	0.05 (-0.06, 0.15)	0.421		-0.18 (-0.30, -0.05)	0.00552		0.02 (-0.12, 0.16)	0.782		1.7e-05		Island	GRID2
cg03132773	0.04 (-0.07, 0.15)	0.475		-0.17 (-0.29, -0.04)	0.00938		0.05 (-0.09, 0.19)	0.491		1.94e-05		Island	HS3ST2
cg07371521	0.12 (-0.11, 0.35)	0.315		-0.09 (-0.34, 0.17)	0.511		0.43 (0.14, 0.72)	0.00384		2.2e-05		N_Shore
cg03489492	-0.01 (-0.09, 0.06)	0.696		-0.16 (-0.24, -0.08)	0.000193		-0.10 (-0.19, -0.01)	0.03		2.28e-05		N_Shore	PCP2
cg23440822	-0.11 (-0.20, -0.03)	0.00892		-0.07 (-0.16, 0.03)	0.172		0.06 (-0.04, 0.17)	0.236		3.18e-05		Ocean	NLGN1
cg15573783	0.00 (-0.08, 0.08)	0.951		-0.12 (-0.21, -0.03)	0.0133		0.06 (-0.04, 0.16)	0.282		3.27e-05		Island	ERCC1
cg17584296	0.04 (-0.08, 0.16)	0.545		-0.14 (-0.27, 0.00)	0.0482		0.12 (-0.03, 0.27)	0.121		3.48e-05		Island	DNAJC9
ch.1.182359526R	0.11 (-0.05, 0.27)	0.165		-0.20 (-0.38, -0.03)	0.0264		0.06 (-0.14, 0.25)	0.565		3.57e-05		Ocean
cg27029821	0.08 (-0.06, 0.21)	0.275		-0.11 (-0.26, 0.04)	0.16		0.18 (0.01, 0.35)	0.0387		3.61e-05		Island	PRDM14
cg02726930	-0.15 (-0.28, -0.02)	0.0267		0.13 (-0.02, 0.27)	0.0851		0.00 (-0.16, 0.16)	0.977		4.02e-05		Ocean
cg00825497	0.05 (-0.03, 0.12)	0.244		-0.12 (-0.20, -0.03)	0.00861		-0.02 (-0.11, 0.08)	0.691		4.06e-05		Island	SLC25A35
cg02165095	0.09 (0.01, 0.16)	0.0232		-0.01 (-0.09, 0.07)	0.793		-0.08 (-0.18, 0.01)	0.071		4.08e-05		Ocean	ST8SIA6
cg02890368	-0.18 (-0.30, -0.05)	0.00644		-0.12 (-0.26, 0.02)	0.104		0.07 (-0.09, 0.23)	0.383		4.52e-05		N_Shore	GNAS
cg00012701	-0.17 (-0.30, -0.04)	0.0123		-0.20 (-0.35, -0.05)	0.00894		0.03 (-0.14, 0.19)	0.751		4.59e-05		Island
cg18684207	0.09 (-0.03, 0.22)	0.154		-0.10 (-0.25, 0.04)	0.158		0.15 (-0.01, 0.31)	0.0713		5.44e-05		N_Shore	TRIM31
cg12117986	-0.04 (-0.12, 0.04)	0.365		-0.17 (-0.27, -0.08)	0.000392		-0.16 (-0.27, -0.06)	0.00216		5.62e-05		Ocean	MKX
cg14480723	0.05 (-0.06, 0.16)	0.375		-0.14 (-0.27, -0.02)	0.0223		0.05 (-0.08, 0.19)	0.436		5.64e-05		Island	C9orf21
cg23080354	0.03 (-0.13, 0.20)	0.682		-0.24 (-0.43, -0.06)	0.0115		0.07 (-0.14, 0.28)	0.511		5.68e-05		Island	PHF21B
cg16140565	-0.15 (-0.78, 0.49)	0.65		-0.90 (-1.61, -0.19)	0.0144		0.41 (-0.38, 1.20)	0.307		5.74e-05		Ocean	FHIT
cg16392213	-0.02 (-0.15, 0.10)	0.705		-0.23 (-0.36, -0.09)	0.00164		-0.02 (-0.17, 0.14)	0.847		6.1e-05		Island	FEZF1
cg09354241	-0.01 (-0.11, 0.09)	0.866		-0.14 (-0.25, -0.03)	0.0167		0.07 (-0.06, 0.19)	0.298		6.17e-05		N_Shelf
cg00434010	0.00 (-0.07, 0.07)	0.986		-0.10 (-0.18, -0.02)	0.0158		0.04 (-0.04, 0.13)	0.328		6.2e-05		Island	SIM1
cg05247809	-0.03 (-0.11, 0.05)	0.444		-0.16 (-0.25, -0.08)	0.000262		-0.12 (-0.22, -0.03)	0.0131		6.29e-05		Island	LOC440461
ch.2.165987933R	0.08 (-0.02, 0.18)	0.108		-0.10 (-0.21, 0.01)	0.0742		0.06 (-0.06, 0.18)	0.317		6.41e-05		Ocean
cg04239994	0.07 (-0.06, 0.20)	0.273		-0.02 (-0.16, 0.12)	0.756		0.24 (0.08, 0.40)	0.00345		6.54e-05		Ocean	HRNBP3
cg23166857	-0.15 (-0.26, -0.03)	0.0174		-0.15 (-0.28, -0.02)	0.0291		0.05 (-0.10, 0.20)	0.493		6.62e-05		Island	TNFRSF4
cg03389653	-0.13 (-0.22, -0.03)	0.00827		0.02 (-0.08, 0.13)	0.663		0.06 (-0.05, 0.18)	0.28		6.67e-05		Island	CBLN1
cg09316688	-0.04 (-0.12, 0.03)	0.266		-0.16 (-0.25, -0.08)	0.000297		-0.05 (-0.15, 0.04)	0.262		6.88e-05		N_Shore	TTC3;PIGP
cg08907891	-0.12 (-0.24, 0.00)	0.0489		-0.07 (-0.21, 0.06)	0.294		0.13 (-0.02, 0.27)	0.098		6.97e-05		Island	TNFRSF10B
cg00655094	0.07 (-0.01, 0.15)	0.0923		-0.06 (-0.15, 0.03)	0.23		-0.11 (-0.21, -0.01)	0.0319		7.03e-05		Ocean
cg07429284	-0.05 (-0.12, 0.02)	0.167		-0.16 (-0.24, -0.08)	0.000118		-0.11 (-0.20, -0.02)	0.017		7.18e-05		Ocean	SEP8
cg02198701	0.06 (-0.01, 0.13)	0.102		-0.08 (-0.16, 0.00)	0.0489		0.02 (-0.07, 0.11)	0.646		7.22e-05		N_Shore	IRX6
cg11032474	0.03 (-0.04, 0.10)	0.427		-0.05 (-0.13, 0.03)	0.23		0.10 (0.01, 0.19)	0.0276		7.25e-05		Island	PLEKHG4
cg04663440	0.00 (-0.11, 0.11)	0.991		-0.15 (-0.27, -0.02)	0.0221		0.08 (-0.06, 0.21)	0.272		7.5e-05		Island	DEPDC1B
cg11915388	0.08 (-0.02, 0.19)	0.132		0.02 (-0.10, 0.14)	0.745		0.22 (0.09, 0.35)	0.00109		7.57e-05		Island	FAM109B
cg09417038	0.06 (-0.20, 0.32)	0.666		-0.38 (-0.67, -0.09)	0.0125		-0.47 (-0.80, -0.15)	0.00511		7.66e-05		N_Shore	C21orf57
cg23291886	0.03 (-0.06, 0.12)	0.475		-0.11 (-0.21, -0.01)	0.0347		0.06 (-0.05, 0.18)	0.276		7.7e-05		S_Shore
cg05865679	0.12 (0.02, 0.22)	0.019		0.03 (-0.08, 0.14)	0.612		0.20 (0.08, 0.32)	0.0016		7.74e-05		N_Shore	KIAA0195
cg00185829	-0.51 (-0.83, -0.18)	0.00267		-0.36 (-0.72, 0.01)	0.0573		0.06 (-0.34, 0.46)	0.773		7.78e-05		N_Shore
cg12938068	0.08 (-0.04, 0.20)	0.175		-0.07 (-0.20, 0.06)	0.272		0.16 (0.01, 0.30)	0.0366		8.83e-05		N_Shore
cg23370306	0.01 (-0.33, 0.35)	0.968		-0.45 (-0.83, -0.07)	0.0215		0.22 (-0.20, 0.64)	0.303		8.84e-05		Island
cg17885841	0.13 (-0.02, 0.28)	0.0809		-0.15 (-0.32, 0.01)	0.0751		-0.14 (-0.33, 0.04)	0.135		8.85e-05		N_Shore	C1QL3
cg11132272	-0.09 (-0.18, 0.00)	0.0445		-0.20 (-0.30, -0.10)	9.91e-05		-0.15 (-0.26, -0.04)	0.00705		9.07e-05		S_Shore	OSBP
cg06713199	0.00 (-0.12, 0.12)	0.977		-0.22 (-0.35, -0.09)	0.00156		-0.06 (-0.21, 0.09)	0.451		9.2e-05		Island	AZI2;AZI2;AZI2
cg04017036	0.00 (-0.08, 0.09)	0.966		-0.15 (-0.25, -0.06)	0.00237		-0.14 (-0.25, -0.03)	0.0112		9.4e-05		S_Shelf
cg13310971	-0.02 (-0.12, 0.08)	0.715		-0.20 (-0.31, -0.08)	0.000859		-0.06 (-0.19, 0.06)	0.331		9.44e-05		Ocean	CREB3L2
cg19538885	0.01 (-0.08, 0.10)	0.847		-0.13 (-0.23, -0.03)	0.00994		0.03 (-0.08, 0.14)	0.612		9.47e-05		Island	PRKCE
cg18091195	0.05 (-0.02, 0.12)	0.164		-0.02 (-0.09, 0.06)	0.628		-0.11 (-0.19, -0.02)	0.0153		9.56e-05		N_Shelf	ATPBD4
cg04561389	0.04 (-0.05, 0.14)	0.389		0.01 (-0.10, 0.11)	0.901		0.19 (0.07, 0.31)	0.00178		9.93e-05		Island	FGF14
cg08306353	0.04 (-0.09, 0.17)	0.566		-0.17 (-0.32, -0.03)	0.019		0.06 (-0.10, 0.21)	0.497		0.000103613		Ocean
cg18670767	0.01 (-0.08, 0.11)	0.779		-0.17 (-0.28, -0.07)	0.00202		-0.09 (-0.21, 0.03)	0.127		0.000104514		S_Shore	FAM118A
cg01923337	0.04 (-0.02, 0.11)	0.176		-0.08 (-0.15, -0.01)	0.0286		-0.06 (-0.15, 0.02)	0.117		0.000106654		S_Shore	AMDHD2
cg19435724	-0.04 (-0.10, 0.02)	0.201		-0.03 (-0.09, 0.04)	0.434		0.08 (0.01, 0.15)	0.0367		0.000109214		Island
cg19763863	0.00 (-0.08, 0.08)	0.983		-0.14 (-0.23, -0.05)	0.00178		-0.04 (-0.13, 0.06)	0.458		0.000109357		S_Shelf
ch.2.227198071F	-0.09 (-0.18, 0.00)	0.0532		-0.18 (-0.28, -0.08)	0.000938		-0.03 (-0.15, 0.08)	0.562		0.000110513		Ocean
cg23138608	-0.07 (-0.26, 0.11)	0.448		0.11 (-0.10, 0.32)	0.302		-0.27 (-0.50, -0.04)	0.023		0.000110861		Island	CCDC88C
cg14989462	0.14 (0.03, 0.26)	0.0166		-0.07 (-0.20, 0.06)	0.292		0.07 (-0.07, 0.22)	0.307		0.000112266		Island	HMGN2
cg24019521	0.10 (0.01, 0.20)	0.0373		-0.03 (-0.14, 0.08)	0.588		0.14 (0.02, 0.26)	0.0247		0.00011244		Island	EGR1
cg04154697	-0.02 (-0.17, 0.12)	0.736		-0.28 (-0.44, -0.12)	0.00081		-0.21 (-0.38, -0.03)	0.0256		0.000113046		Island	ZFR2
cg04104738	0.07 (-0.02, 0.15)	0.134		-0.11 (-0.20, -0.01)	0.0346		0.00 (-0.11, 0.11)	0.965		0.000114507		N_Shore	LRP12
cg16546703	-0.02 (-0.10, 0.05)	0.568		-0.16 (-0.24, -0.07)	0.000486		-0.09 (-0.19, 0.00)	0.0624		0.00011549		S_Shore	ARSI
cg16138158	0.04 (-0.06, 0.14)	0.445		-0.16 (-0.27, -0.05)	0.00601		-0.06 (-0.19, 0.06)	0.315		0.000119657		Ocean	C12orf65
cg24102761	-0.05 (-0.14, 0.05)	0.346		-0.08 (-0.19, 0.03)	0.145		0.11 (-0.01, 0.23)	0.0749		0.000120405		Island	CASP7
cg06444178	0.07 (-0.03, 0.18)	0.184		0.03 (-0.09, 0.15)	0.636		0.23 (0.10, 0.36)	0.00107		0.000120953		Island	ANKH
cg03529744	-0.03 (-0.08, 0.02)	0.278		-0.02 (-0.07, 0.04)	0.62		0.08 (0.01, 0.14)	0.0217		0.000121399		Island	DDX12
cg11100309	0.09 (-0.01, 0.18)	0.0706		-0.07 (-0.17, 0.04)	0.201		0.09 (-0.03, 0.20)	0.148		0.000122774		Island	STAC3
cg05085169	-0.24 (-0.42, -0.05)	0.0157		0.08 (-0.13, 0.29)	0.459		-0.19 (-0.43, 0.04)	0.112		0.000123542		Island	OGFR
cg08008299	-0.01 (-0.09, 0.06)	0.696		-0.15 (-0.23, -0.06)	0.000694		-0.08 (-0.17, 0.01)	0.101		0.00012458		Ocean	VPS72
cg04099705	-0.13 (-0.23, -0.02)	0.0193		0.02 (-0.10, 0.13)	0.795		-0.16 (-0.29, -0.03)	0.0195		0.000125678		Island	BAIAP3
cg02382037	0.09 (-0.02, 0.20)	0.118		-0.11 (-0.23, 0.02)	0.0903		0.07 (-0.07, 0.21)	0.34		0.000126038		Island	PIWIL1
cg11353598	-0.14 (-0.30, 0.02)	0.083		-0.17 (-0.35, 0.00)	0.0594		0.11 (-0.08, 0.31)	0.256		0.000127306		Ocean
cg12470011	0.02 (-0.12, 0.16)	0.8		-0.24 (-0.40, -0.08)	0.00406		-0.03 (-0.21, 0.14)	0.724		0.000127984		N_Shore	CDK18
cg23809442	-0.01 (-0.15, 0.12)	0.861		-0.13 (-0.28, 0.02)	0.104		0.15 (-0.02, 0.32)	0.0816		0.000128484		S_Shore	FGF14
cg14409414	0.06 (-0.05, 0.17)	0.29		-0.05 (-0.17, 0.07)	0.435		0.17 (0.03, 0.31)	0.0159		0.000129548		Island
cg02755131	-0.09 (-0.16, -0.02)	0.0168		-0.16 (-0.24, -0.08)	0.000211		-0.08 (-0.17, 0.01)	0.0784		0.000129623		Ocean	CDH13
cg18337525	0.02 (-0.07, 0.11)	0.638		-0.14 (-0.24, -0.04)	0.00513		-0.02 (-0.13, 0.08)	0.664		0.000130306		Island	RUNX2
cg16295056	0.07 (-0.03, 0.16)	0.157		-0.12 (-0.23, -0.01)	0.0282		-0.07 (-0.19, 0.05)	0.265		0.000131702		S_Shore	HOXC10
cg17276106	0.04 (-0.24, 0.32)	0.79		-0.49 (-0.81, -0.18)	0.00287		-0.15 (-0.50, 0.20)	0.416		0.000131922		S_Shore	STEAP3
cg17113216	-0.03 (-0.21, 0.15)	0.769		-0.20 (-0.40, 0.01)	0.0603		0.17 (-0.05, 0.40)	0.14		0.000134405		Island	THAP9
cg24930443	-0.10 (-0.21, 0.01)	0.0829		-0.23 (-0.35, -0.10)	0.000565		-0.06 (-0.20, 0.08)	0.368		0.000134697		Island	ZNF593
cg26389888	0.02 (-0.07, 0.10)	0.656		-0.13 (-0.22, -0.03)	0.00963		-0.14 (-0.24, -0.03)	0.0131		0.000135084		N_Shelf	PDE11A
cg03780851	-0.02 (-0.09, 0.04)	0.487		-0.12 (-0.20, -0.04)	0.00319		0.00 (-0.09, 0.09)	0.981		0.000137171		Island	GRHL2
cg14098299	0.01 (-0.05, 0.08)	0.643		-0.04 (-0.11, 0.03)	0.23		-0.12 (-0.19, -0.04)	0.00267		0.000138524		N_Shore
cg01911613	0.24 (-0.16, 0.64)	0.247		-0.56 (-1.01, -0.11)	0.0155		-0.22 (-0.72, 0.27)	0.382		0.000143338		Ocean
cg18529246	0.07 (-0.01, 0.16)	0.0827		-0.02 (-0.11, 0.07)	0.641		0.13 (0.03, 0.23)	0.0139		0.000143795		S_Shore
cg23957311	0.06 (-0.01, 0.14)	0.113		-0.09 (-0.18, -0.01)	0.0404		-0.04 (-0.14, 0.06)	0.456		0.000144364		Ocean	ZIC4
cg21561142	0.10 (0.01, 0.19)	0.033		-0.08 (-0.18, 0.02)	0.14		-0.03 (-0.14, 0.08)	0.627		0.000145283		S_Shore	DEK
cg09937039	0.03 (-0.06, 0.12)	0.541		-0.12 (-0.22, -0.03)	0.0146		0.02 (-0.09, 0.13)	0.752		0.000148078		Ocean	BATF
cg21492877	0.04 (-0.03, 0.11)	0.306		-0.09 (-0.17, -0.02)	0.0213		-0.09 (-0.17, 0.00)	0.0582		0.000150547		N_Shelf	C18orf32
cg19431506	-0.08 (-0.16, 0.00)	0.0442		0.01 (-0.08, 0.10)	0.806		0.09 (-0.01, 0.19)	0.0809		0.00015065		Island	VSIG10L
cg17879722	0.06 (-0.08, 0.19)	0.435		-0.14 (-0.30, 0.01)	0.0737		0.12 (-0.05, 0.29)	0.181		0.000150668		Ocean	RIPK4
cg08120511	-0.06 (-0.16, 0.03)	0.214		-0.12 (-0.23, -0.02)	0.026		-0.23 (-0.35, -0.11)	0.000227		0.00015235		Ocean	LOC284232
Footnote: The following results were obtained by fitting a series of ANCOVA models, which modeled logit-transformed methylation as the reponse, quartiles of U-As as the independent variable, and were adjusted for maternal age at delivery, infant gender, and urinary creatinine levels. Quartile 1 for U-As levels was treated as the referrent group. Thus, the coefficient estimates above for Quartiles…

## Sheet: Table S6
	Results obtained from ANCOVA modeling of U-As quartiles as factors (Quartile 1 treated as referent group)
	Quartile 2			Quartile 3			Quartile 4			Overall		Test for Trend			CpG Characteristics
CpG Name	Coef (CI)	P-value		Coef (CI)	P-value		Coef (CI)	P-value		P-value		Coef (CI)	P-value		Relation to CpG Island	Gene
cg01410578	-0.03 (-0.12, 0.05)	0.444182		-0.10 (-0.20, -0.01)	0.0400978		-0.18 (-0.29, -0.08)	0.00109463		0.000511887		-0.06 (-0.10, -0.03)	0.000638121		Ocean
cg01717164	-0.04 (-0.12, 0.03)	0.255484		-0.10 (-0.18, -0.02)	0.0222084		-0.16 (-0.26, -0.07)	0.000835248		0.00054333		-0.05 (-0.08, -0.02)	0.000523856		Ocean	CCDC73
cg03512414	-0.07 (-0.14, 0.01)	0.100727		-0.13 (-0.22, -0.04)	0.00517311		-0.16 (-0.26, -0.06)	0.00166535		0.000875981		-0.05 (-0.09, -0.02)	0.000974515		Ocean	RIN2
cg03840511	-0.01 (-0.09, 0.06)	0.705457		-0.10 (-0.18, -0.02)	0.0228851		-0.16 (-0.25, -0.06)	0.00142159		0.000275495		-0.06 (-0.09, -0.03)	0.000504068		S_Shore	CSNK1G1
cg03887163	-0.03 (-0.10, 0.04)	0.435065		0.03 (-0.05, 0.11)	0.445836		0.15 (0.06, 0.25)	0.00120293		1.40872e-05		0.05 (0.02, 0.08)	0.000945159		N_Shore	LMX1A
cg04248979	-0.04 (-0.21, 0.14)	0.684731		-0.22 (-0.41, -0.02)	0.0318864		-0.36 (-0.57, -0.14)	0.00165824		0.000399879		-0.12 (-0.19, -0.05)	0.000673074		Ocean	ZFP2
cg05423713	-0.11 (-0.21, -0.01)	0.0281961		-0.14 (-0.25, -0.03)	0.012953		-0.22 (-0.34, -0.10)	0.000728242		0.000636028		-0.07 (-0.11, -0.03)	0.000966853		Ocean	C7orf45
cg08120511	-0.06 (-0.16, 0.03)	0.214146		-0.12 (-0.23, -0.02)	0.0259874		-0.23 (-0.35, -0.11)	0.000226733		0.00015235		-0.08 (-0.11, -0.04)	0.00017878		Ocean	LOC284232
cg08884395	-0.07 (-0.15, 0.01)	0.0857622		-0.11 (-0.20, -0.02)	0.0176362		-0.17 (-0.27, -0.07)	0.00092667		0.000859609		-0.06 (-0.09, -0.02)	0.000870554		N_Shore	ESR1
cg09051215	-0.01 (-0.08, 0.06)	0.791225		-0.08 (-0.16, 0.00)	0.0425507		-0.14 (-0.23, -0.05)	0.00222348		0.000463403		-0.05 (-0.08, -0.02)	0.000907054		Island	CBFA2T3
cg09417038	0.06 (-0.20, 0.32)	0.666251		-0.38 (-0.67, -0.09)	0.0125224		-0.47 (-0.80, -0.15)	0.00511122		7.65746e-05		-0.18 (-0.29, -0.08)	0.000940595		N_Shore	C21orf57
cg10729419	-0.05 (-0.11, 0.02)	0.160895		-0.08 (-0.15, -0.01)	0.0240577		-0.15 (-0.23, -0.07)	0.000313971		0.000251936		-0.05 (-0.07, -0.02)	0.000269119		Ocean	TRIM27
cg11293029	-0.08 (-0.15, -0.01)	0.0372005		-0.12 (-0.21, -0.04)	0.00389891		-0.16 (-0.25, -0.07)	0.0010653		0.000617392		-0.05 (-0.08, -0.02)	0.000858257		S_Shore	SLC12A6
cg11793106	-0.03 (-0.10, 0.05)	0.523577		-0.13 (-0.22, -0.04)	0.00504754		-0.15 (-0.25, -0.05)	0.0031259		0.000388159		-0.06 (-0.09, -0.02)	0.000852766		N_Shelf
cg12117986	-0.04 (-0.12, 0.04)	0.365475		-0.17 (-0.27, -0.08)	0.000391771		-0.16 (-0.27, -0.06)	0.00216231		5.61885e-05		-0.06 (-0.10, -0.03)	0.00040177		Ocean	MKX
cg12513505	0.00 (-0.08, 0.07)	0.942897		-0.11 (-0.20, -0.03)	0.00978397		-0.14 (-0.23, -0.05)	0.00401803		0.000217623		-0.05 (-0.08, -0.02)	0.000912945		N_Shore
cg13495373	-0.01 (-0.09, 0.07)	0.786525		-0.10 (-0.19, -0.01)	0.0254242		-0.16 (-0.25, -0.06)	0.00212896		0.000353669		-0.06 (-0.09, -0.02)	0.000725165		Ocean	CREB5
cg14185717	-0.06 (-0.16, 0.04)	0.255554		-0.13 (-0.24, -0.01)	0.0308021		-0.23 (-0.35, -0.10)	0.000745305		0.000515311		-0.07 (-0.12, -0.03)	0.000533634		Ocean	BNC2
cg14993464	-0.08 (-0.16, -0.01)	0.0297798		-0.15 (-0.23, -0.07)	0.000508472		-0.15 (-0.24, -0.06)	0.00182481		0.000255864		-0.05 (-0.08, -0.02)	0.000973886		N_Shore	AGAP1
cg15091868	-0.05 (-0.13, 0.03)	0.192753		-0.11 (-0.19, -0.02)	0.0207299		-0.17 (-0.26, -0.07)	0.0011816		0.000894621		-0.06 (-0.09, -0.02)	0.000814961		Island	PDE6B
cg15156029	-0.03 (-0.10, 0.04)	0.371472		-0.10 (-0.17, -0.02)	0.0124395		-0.13 (-0.21, -0.05)	0.00210861		0.000780578		-0.05 (-0.07, -0.02)	0.000880974		Ocean	PRDM16
cg15206445	0.00 (-0.06, 0.06)	0.974081		-0.06 (-0.13, 0.01)	0.0837754		-0.12 (-0.20, -0.05)	0.00162329		0.000198081		-0.04 (-0.07, -0.02)	0.00073077		N_Shore	SPG7
cg16817180	-0.01 (-0.07, 0.04)	0.602448		-0.06 (-0.12, 0.00)	0.0440798		-0.12 (-0.18, -0.05)	0.000838551		0.00025407		-0.04 (-0.06, -0.02)	0.000430456		Island	IDUA;SLC26A1
cg17519101	-0.03 (-0.10, 0.04)	0.384801		-0.12 (-0.20, -0.04)	0.00517359		-0.15 (-0.23, -0.06)	0.0018391		0.000389623		-0.05 (-0.08, -0.02)	0.000585172		Ocean	ACSBG1
cg18003231	-0.09 (-0.17, -0.01)	0.025785		-0.12 (-0.21, -0.03)	0.00896654		-0.18 (-0.28, -0.08)	0.000521773		0.000444335		-0.06 (-0.09, -0.02)	0.000646652		Ocean	SLC25A18
cg18151270	-0.03 (-0.10, 0.04)	0.417994		-0.10 (-0.18, -0.02)	0.0209193		-0.15 (-0.24, -0.06)	0.00207177		0.000872575		-0.05 (-0.08, -0.02)	0.000961947		Ocean
cg18535167	-0.02 (-0.10, 0.06)	0.609118		-0.11 (-0.20, -0.02)	0.0146496		-0.16 (-0.26, -0.06)	0.00157356		0.000323637		-0.06 (-0.09, -0.03)	0.000526087		S_Shore
cg19213675	-0.07 (-0.15, 0.01)	0.0875219		-0.11 (-0.20, -0.02)	0.0157463		-0.18 (-0.28, -0.08)	0.000398699		0.000371676		-0.06 (-0.09, -0.03)	0.000374771		Ocean	RIC8A
cg19270089	-0.06 (-0.15, 0.03)	0.226032		-0.14 (-0.25, -0.04)	0.00637897		-0.20 (-0.31, -0.08)	0.000869504		0.000380032		-0.07 (-0.10, -0.03)	0.000379927		Ocean	CADPS
cg27514608	-0.05 (-0.16, 0.05)	0.340202		-0.17 (-0.28, -0.05)	0.0065742		-0.21 (-0.34, -0.08)	0.00242868		0.00066292		-0.07 (-0.12, -0.03)	0.000882707		Ocean	PPARGC1A
Footnote: The section entitled “Results obtained from ANCOVA modeling of U-As quartiles as factors (Quartile 1 treated as referent group)” contains the results obtained from fitting ANCOVA models (adjusted for maternal age, infant gender, and urinary creatinine levels) fit to each of the CpG loci independently. In these ANCOVA models, Quartile 1 (subjects with the lowest levels of U-As) was consi…

## Sheet: Table S7
	Results obtained from ANCOVA modeling of U-As quartiles as factors (Quartile 1 treated as referent group)
	Quartile 2			Quartile 3			Quartile 4			Overall		Test for Trend			CpG Characteristics
CpG Name	Coef (CI)	P-value		Coef (CI)	P-value		Coef (CI)	P-value		P-value		Coef (CI)	P-value		Relation to CpG Island	Gene
cg01410578	-0.03 (-0.12, 0.05)	0.439192		-0.10 (-0.20, -0.01)	0.039204		-0.19 (-0.30, -0.08)	0.00144679		0.00936701		-0.06 (-0.10, -0.03)	0.000638121		Ocean
cg01717164	-0.04 (-0.12, 0.03)	0.260406		-0.10 (-0.18, -0.01)	0.0242208		-0.16 (-0.26, -0.06)	0.00171386		0.0139487		-0.05 (-0.08, -0.02)	0.000523856		Ocean	CCDC73
cg03512414	-0.07 (-0.14, 0.01)	0.105722		-0.13 (-0.21, -0.04)	0.0061881		-0.15 (-0.26, -0.05)	0.00398757		0.0200591		-0.05 (-0.09, -0.02)	0.000974515		Ocean	RIN2
cg03840511	-0.01 (-0.09, 0.06)	0.742845		-0.09 (-0.18, -0.01)	0.0309505		-0.14 (-0.24, -0.04)	0.00677663		0.0178018		-0.06 (-0.09, -0.03)	0.000504068		S_Shore	CSNK1G1
cg03887163	-0.03 (-0.10, 0.05)	0.475968		0.04 (-0.04, 0.12)	0.350004		0.18 (0.09, 0.27)	0.000304918		6.69889e-05		0.05 (0.02, 0.08)	0.000945159		N_Shore	LMX1A
cg04248979	-0.03 (-0.21, 0.14)	0.713916		-0.21 (-0.40, -0.01)	0.0405312		-0.32 (-0.55, -0.10)	0.00623648		0.020179		-0.12 (-0.19, -0.05)	0.000673074		Ocean	ZFP2
cg05423713	-0.11 (-0.21, -0.01)	0.0277376		-0.15 (-0.26, -0.03)	0.0123526		-0.23 (-0.36, -0.10)	0.000877514		0.00910107		-0.07 (-0.11, -0.03)	0.000966853		Ocean	C7orf45
cg08120511	-0.06 (-0.15, 0.04)	0.230359		-0.12 (-0.22, -0.01)	0.0337471		-0.21 (-0.33, -0.09)	0.00119184		0.0115403		-0.08 (-0.11, -0.04)	0.00017878		Ocean	LOC284232
cg08884395	-0.07 (-0.15, 0.01)	0.0845589		-0.11 (-0.20, -0.02)	0.0170172		-0.18 (-0.28, -0.07)	0.00115466		0.0125738		-0.06 (-0.09, -0.02)	0.000870554		N_Shore	ESR1
cg09051215	-0.01 (-0.08, 0.06)	0.793376		-0.08 (-0.16, 0.00)	0.0447928		-0.14 (-0.23, -0.05)	0.0037859		0.0112442		-0.05 (-0.08, -0.02)	0.000907054		Island	CBFA2T3
cg09417038	0.06 (-0.21, 0.32)	0.672769		-0.38 (-0.67, -0.09)	0.0128		-0.48 (-0.82, -0.14)	0.00684829		0.00180082		-0.18 (-0.29, -0.08)	0.000940595		N_Shore	C21orf57
cg10729419	-0.05 (-0.11, 0.02)	0.157972		-0.08 (-0.15, -0.01)	0.0229699		-0.15 (-0.24, -0.07)	0.00040456		0.00472414		-0.05 (-0.07, -0.02)	0.000269119		Ocean	TRIM27
cg11293029	-0.08 (-0.15, -0.01)	0.0365335		-0.13 (-0.21, -0.04)	0.00373061		-0.16 (-0.26, -0.07)	0.00124356		0.00848782		-0.05 (-0.08, -0.02)	0.000858257		S_Shore	SLC12A6
cg11793106	-0.03 (-0.10, 0.05)	0.537216		-0.13 (-0.22, -0.04)	0.00610689		-0.14 (-0.25, -0.04)	0.00723217		0.0106279		-0.06 (-0.09, -0.02)	0.000852766		N_Shelf
cg12117986	-0.04 (-0.12, 0.04)	0.337593		-0.18 (-0.27, -0.09)	0.00026482		-0.19 (-0.29, -0.08)	0.00101011		0.000500252		-0.06 (-0.10, -0.03)	0.00040177		Ocean	MKX
cg12513505	0.00 (-0.08, 0.07)	0.988721		-0.11 (-0.19, -0.02)	0.0141077		-0.12 (-0.22, -0.02)	0.018416		0.0121174		-0.05 (-0.08, -0.02)	0.000912945		N_Shore
cg13495373	-0.01 (-0.09, 0.07)	0.764487		-0.10 (-0.19, -0.02)	0.0223346		-0.17 (-0.27, -0.07)	0.00178861		0.00442792		-0.06 (-0.09, -0.02)	0.000725165		Ocean	CREB5
cg14185717	-0.06 (-0.17, 0.04)	0.241765		-0.13 (-0.25, -0.02)	0.0259378		-0.24 (-0.38, -0.11)	0.000548118		0.00529644		-0.07 (-0.12, -0.03)	0.000533634		Ocean	BNC2
cg14993464	-0.08 (-0.16, -0.01)	0.0313407		-0.15 (-0.23, -0.07)	0.00061218		-0.15 (-0.24, -0.05)	0.00375552		0.00537448		-0.05 (-0.08, -0.02)	0.000973886		N_Shore	AGAP1
cg15091868	-0.05 (-0.13, 0.03)	0.189441		-0.11 (-0.20, -0.02)	0.0198718		-0.17 (-0.28, -0.07)	0.00141798		0.0129875		-0.06 (-0.09, -0.02)	0.000814961		Island	PDE6B
cg15156029	-0.03 (-0.10, 0.04)	0.376247		-0.10 (-0.17, -0.02)	0.0135934		-0.13 (-0.22, -0.04)	0.00382828		0.0164885		-0.05 (-0.07, -0.02)	0.000880974		Ocean	PRDM16
cg15206445	0.00 (-0.06, 0.06)	0.910477		-0.05 (-0.12, 0.01)	0.11835		-0.10 (-0.18, -0.02)	0.0125553		0.0261287		-0.04 (-0.07, -0.02)	0.00073077		N_Shore	SPG7
cg16817180	-0.01 (-0.07, 0.04)	0.613323		-0.06 (-0.12, 0.00)	0.0491831		-0.11 (-0.18, -0.04)	0.00202232		0.00946301		-0.04 (-0.06, -0.02)	0.000430456		Island	IDUA;SLC26A1
cg17519101	-0.03 (-0.10, 0.04)	0.412288		-0.11 (-0.19, -0.03)	0.0073886		-0.13 (-0.22, -0.03)	0.00841061		0.0179608		-0.05 (-0.08, -0.02)	0.000585172		Ocean	ACSBG1
cg18003231	-0.09 (-0.17, -0.01)	0.0266653		-0.12 (-0.21, -0.03)	0.00967433		-0.18 (-0.28, -0.07)	0.00100503		0.00955254		-0.06 (-0.09, -0.02)	0.000646652		Ocean	SLC25A18
cg18151270	-0.03 (-0.10, 0.04)	0.453215		-0.09 (-0.17, -0.01)	0.02998		-0.12 (-0.22, -0.03)	0.0118107		0.048204		-0.05 (-0.08, -0.02)	0.000961947		Ocean
cg18535167	-0.02 (-0.10, 0.06)	0.605353		-0.11 (-0.20, -0.02)	0.0148159		-0.16 (-0.27, -0.06)	0.00223566		0.0065609		-0.06 (-0.09, -0.03)	0.000526087		S_Shore
cg19213675	-0.07 (-0.15, 0.01)	0.0871947		-0.11 (-0.20, -0.02)	0.0156515		-0.18 (-0.29, -0.08)	0.000588703		0.00714906		-0.06 (-0.09, -0.03)	0.000374771		Ocean	RIC8A
cg19270089	-0.05 (-0.14, 0.04)	0.246751		-0.14 (-0.24, -0.04)	0.00925865		-0.17 (-0.29, -0.05)	0.00493134		0.021307		-0.07 (-0.10, -0.03)	0.000379927		Ocean	CADPS
cg27514608	-0.05 (-0.15, 0.06)	0.37224		-0.16 (-0.27, -0.04)	0.00999526		-0.17 (-0.31, -0.04)	0.0142727		0.0327063		-0.07 (-0.12, -0.03)	0.000882707		Ocean	PPARGC1A
Footnote: The section entitled “Results obtained from ANCOVA modeling of U-As quartiles as factors (Quartile 1 treated as referent group)” contains the results obtained from fitting ANCOVA models (adjusted for maternal age, infant gender, urinary creatinine levels, and urinary inorganic arsenic levels) fit to each of the CpG loci independently. In these ANCOVA models, Quartile 1 (subjects with th…

## Sheet: Table S8
	Results obtained from ANCOVA modeling of U-As quartiles as factors (Quartile 1 treated as referent group)
	Quartile 2			Quartile 3			Quartile 4			Overall		Test for Trend			CpG Characteristics
CpG Name	Coef (CI)	P-value		Coef (CI)	P-value		Coef (CI)	P-value		P-value		Coef (CI)	P-value		Relation to CpG Island	Gene
cg01410578	-0.03 (-0.12, 0.05)	0.440141		-0.10 (-0.20, -0.01)	0.0396427		-0.19 (-0.30, -0.08)	0.00133122		0.00845106		-0.06 (-0.10, -0.03)	0.000638121		Ocean
cg01717164	-0.04 (-0.12, 0.03)	0.266463		-0.10 (-0.18, -0.01)	0.025644		-0.16 (-0.25, -0.06)	0.00188033		0.0149641		-0.05 (-0.08, -0.02)	0.000523856		Ocean	CCDC73
cg03512414	-0.07 (-0.14, 0.01)	0.107988		-0.13 (-0.21, -0.04)	0.00640693		-0.15 (-0.25, -0.05)	0.00402701		0.0204683		-0.05 (-0.09, -0.02)	0.000974515		Ocean	RIN2
cg03840511	-0.01 (-0.09, 0.06)	0.751467		-0.09 (-0.18, -0.01)	0.0307135		-0.14 (-0.24, -0.04)	0.00589127		0.0150877		-0.06 (-0.09, -0.03)	0.000504068		S_Shore	CSNK1G1
cg03887163	-0.03 (-0.10, 0.05)	0.477476		0.04 (-0.04, 0.12)	0.358858		0.18 (0.08, 0.27)	0.00032746		6.61481e-05		0.05 (0.02, 0.08)	0.000945159		N_Shore	LMX1A
cg04248979	-0.04 (-0.21, 0.14)	0.661484		-0.22 (-0.42, -0.03)	0.0280501		-0.38 (-0.60, -0.15)	0.00126517		0.00438076		-0.12 (-0.19, -0.05)	0.000673074		Ocean	ZFP2
cg05423713	-0.11 (-0.21, -0.01)	0.0279628		-0.14 (-0.26, -0.03)	0.0126423		-0.22 (-0.35, -0.10)	0.000838279		0.00891691		-0.07 (-0.11, -0.03)	0.000966853		Ocean	C7orf45
cg08120511	-0.06 (-0.15, 0.04)	0.230992		-0.12 (-0.22, -0.01)	0.0326429		-0.21 (-0.34, -0.09)	0.00085895		0.00837854		-0.08 (-0.11, -0.04)	0.00017878		Ocean	LOC284232
cg08884395	-0.07 (-0.15, 0.01)	0.0852117		-0.11 (-0.20, -0.02)	0.0174235		-0.17 (-0.28, -0.07)	0.00110988		0.0122302		-0.06 (-0.09, -0.02)	0.000870554		N_Shore	ESR1
cg09051215	-0.01 (-0.08, 0.06)	0.795208		-0.08 (-0.16, 0.00)	0.0449516		-0.14 (-0.23, -0.05)	0.00340676		0.00983848		-0.05 (-0.08, -0.02)	0.000907054		Island	CBFA2T3
cg09417038	0.05 (-0.21, 0.31)	0.694041		-0.39 (-0.68, -0.10)	0.0106318		-0.51 (-0.85, -0.17)	0.0035444		0.000925657		-0.18 (-0.29, -0.08)	0.000940595		N_Shore	C21orf57
cg10729419	-0.05 (-0.11, 0.02)	0.160184		-0.08 (-0.15, -0.01)	0.0239905		-0.15 (-0.23, -0.07)	0.000415152		0.00477518		-0.05 (-0.07, -0.02)	0.000269119		Ocean	TRIM27
cg11293029	-0.08 (-0.15, -0.01)	0.038152		-0.12 (-0.21, -0.04)	0.00416546		-0.16 (-0.25, -0.06)	0.00157069		0.0102994		-0.05 (-0.08, -0.02)	0.000858257		S_Shore	SLC12A6
cg11793106	-0.03 (-0.10, 0.05)	0.538009		-0.13 (-0.22, -0.04)	0.00597562		-0.15 (-0.25, -0.04)	0.00607098		0.00919925		-0.06 (-0.09, -0.02)	0.000852766		N_Shelf
cg12117986	-0.04 (-0.12, 0.04)	0.339953		-0.18 (-0.27, -0.08)	0.000288685		-0.18 (-0.29, -0.07)	0.00116821		0.000570404		-0.06 (-0.10, -0.03)	0.00040177		Ocean	MKX
cg12513505	0.00 (-0.08, 0.07)	0.980965		-0.11 (-0.19, -0.02)	0.0128365		-0.13 (-0.22, -0.03)	0.0117738		0.00822511		-0.05 (-0.08, -0.02)	0.000912945		N_Shore
cg13495373	-0.01 (-0.09, 0.07)	0.770194		-0.10 (-0.19, -0.02)	0.0236914		-0.16 (-0.27, -0.06)	0.00200065		0.00481386		-0.06 (-0.09, -0.02)	0.000725165		Ocean	CREB5
cg14185717	-0.06 (-0.17, 0.04)	0.235037		-0.13 (-0.25, -0.02)	0.0244602		-0.25 (-0.38, -0.11)	0.000390735		0.00379622		-0.07 (-0.12, -0.03)	0.000533634		Ocean	BNC2
cg14993464	-0.08 (-0.16, -0.01)	0.0312838		-0.15 (-0.23, -0.07)	0.000593356		-0.15 (-0.24, -0.05)	0.0030844		0.00493188		-0.05 (-0.08, -0.02)	0.000973886		N_Shore	AGAP1
cg15091868	-0.05 (-0.13, 0.03)	0.191273		-0.11 (-0.20, -0.02)	0.0205486		-0.17 (-0.27, -0.07)	0.00142184		0.0129685		-0.06 (-0.09, -0.02)	0.000814961		Island	PDE6B
cg15156029	-0.03 (-0.10, 0.04)	0.377098		-0.10 (-0.17, -0.02)	0.0135368		-0.13 (-0.22, -0.05)	0.00335917		0.014682		-0.05 (-0.07, -0.02)	0.000880974		Ocean	PRDM16
cg15206445	0.00 (-0.06, 0.06)	0.916532		-0.06 (-0.12, 0.01)	0.109647		-0.11 (-0.18, -0.03)	0.00751914		0.0148456		-0.04 (-0.07, -0.02)	0.00073077		N_Shore	SPG7
cg16817180	-0.01 (-0.07, 0.04)	0.61765		-0.06 (-0.12, 0.00)	0.0496898		-0.11 (-0.18, -0.04)	0.00182892		0.00826786		-0.04 (-0.06, -0.02)	0.000430456		Island	IDUA;SLC26A1
cg17519101	-0.03 (-0.10, 0.04)	0.420421		-0.11 (-0.19, -0.03)	0.00740608		-0.13 (-0.22, -0.03)	0.00804091		0.017021		-0.05 (-0.08, -0.02)	0.000585172		Ocean	ACSBG1
cg18003231	-0.09 (-0.17, -0.01)	0.0265211		-0.12 (-0.21, -0.03)	0.00946206		-0.18 (-0.28, -0.08)	0.000800806		0.00816702		-0.06 (-0.09, -0.02)	0.000646652		Ocean	SLC25A18
cg18151270	-0.03 (-0.10, 0.04)	0.449226		-0.09 (-0.18, -0.01)	0.0274723		-0.13 (-0.22, -0.04)	0.00730738		0.032281		-0.05 (-0.08, -0.02)	0.000961947		Ocean
cg18535167	-0.02 (-0.10, 0.06)	0.61861		-0.11 (-0.20, -0.02)	0.0163018		-0.16 (-0.26, -0.06)	0.0028071		0.00789904		-0.06 (-0.09, -0.03)	0.000526087		S_Shore
cg19213675	-0.07 (-0.15, 0.01)	0.0868271		-0.11 (-0.20, -0.02)	0.0155141		-0.18 (-0.28, -0.08)	0.000490865		0.00610701		-0.06 (-0.09, -0.03)	0.000374771		Ocean	RIC8A
cg19270089	-0.05 (-0.14, 0.04)	0.247436		-0.14 (-0.24, -0.04)	0.00877343		-0.18 (-0.29, -0.06)	0.00355482		0.0164948		-0.07 (-0.10, -0.03)	0.000379927		Ocean	CADPS
cg27514608	-0.05 (-0.15, 0.06)	0.363648		-0.16 (-0.28, -0.04)	0.0086415		-0.19 (-0.32, -0.05)	0.00726959		0.0201472		-0.07 (-0.12, -0.03)	0.000882707		Ocean	PPARGC1A
Footnote: The section entitled “Results obtained from ANCOVA modeling of U-As quartiles as factors (Quartile 1 treated as referent group)” contains the results obtained from fitting ANCOVA models (adjusted for maternal age, infant gender, urinary creatinine levels, and urinary DMA levels) fit to each of the CpG loci independently. In these ANCOVA models, Quartile 1 (subjects with the lowest level…

## Sheet: Table S9
	Results obtained from ANCOVA modeling of U-As quartiles as factors (Quartile 1 treated as referent group)
	Quartile 2			Quartile 3			Quartile 4			Overall		Test for Trend			CpG Characteristics
CpG Name	Coef (CI)	P-value		Coef (CI)	P-value		Coef (CI)	P-value		P-value		Coef (CI)	P-value		Relation to CpG Island	Gene
cg01410578	-0.03 (-0.12, 0.05)	0.441		-0.10 (-0.20, -0.01)	0.04		-0.19 (-0.30, -0.07)	0.00151		0.00956		-0.06 (-0.10, -0.03)	0.000638		Ocean
cg01717164	-0.04 (-0.12, 0.03)	0.268		-0.10 (-0.18, -0.01)	0.026		-0.16 (-0.25, -0.06)	0.00214		0.0167		-0.05 (-0.08, -0.02)	0.000524		Ocean	CCDC73
cg03512414	-0.06 (-0.14, 0.01)	0.109		-0.13 (-0.21, -0.04)	0.0065		-0.15 (-0.25, -0.05)	0.00447		0.0218		-0.05 (-0.09, -0.02)	0.000975		Ocean	RIN2
cg03840511	-0.01 (-0.09, 0.06)	0.767		-0.09 (-0.18, -0.01)	0.0328		-0.13 (-0.23, -0.04)	0.00815		0.0199		-0.06 (-0.09, -0.03)	0.000504		S_Shore	CSNK1G1
cg03887163	-0.03 (-0.10, 0.05)	0.486		0.04 (-0.04, 0.12)	0.354		0.18 (0.08, 0.27)	0.000333		7.24e-05		0.05 (0.02, 0.08)	0.000945		N_Shore	LMX1A
cg04248979	-0.04 (-0.21, 0.13)	0.658		-0.22 (-0.42, -0.03)	0.028		-0.38 (-0.61, -0.15)	0.00135		0.00473		-0.12 (-0.19, -0.05)	0.000673		Ocean	ZFP2
cg05423713	-0.11 (-0.21, -0.01)	0.0281		-0.14 (-0.26, -0.03)	0.0129		-0.22 (-0.35, -0.09)	0.000975		0.00997		-0.07 (-0.11, -0.03)	0.000967		Ocean	C7orf45
cg08120511	-0.06 (-0.15, 0.04)	0.233		-0.12 (-0.22, -0.01)	0.033		-0.21 (-0.34, -0.09)	0.000988		0.00953		-0.08 (-0.11, -0.04)	0.000179		Ocean	LOC284232
cg08884395	-0.07 (-0.15, 0.01)	0.0869		-0.11 (-0.20, -0.02)	0.0183		-0.17 (-0.27, -0.07)	0.00145		0.0152		-0.06 (-0.09, -0.02)	0.000871		N_Shore	ESR1
cg09051215	-0.01 (-0.08, 0.06)	0.799		-0.08 (-0.16, 0.00)	0.0459		-0.14 (-0.23, -0.05)	0.00399		0.0115		-0.05 (-0.08, -0.02)	0.000907		Island	CBFA2T3
cg09417038	0.05 (-0.21, 0.31)	0.7		-0.39 (-0.68, -0.10)	0.0104		-0.52 (-0.85, -0.18)	0.00353		0.000933		-0.18 (-0.29, -0.08)	0.000941		N_Shore	C21orf57
cg10729419	-0.05 (-0.11, 0.02)	0.161		-0.08 (-0.15, -0.01)	0.0244		-0.15 (-0.23, -0.07)	0.000492		0.0056		-0.05 (-0.07, -0.02)	0.000269		Ocean	TRIM27
cg11293029	-0.08 (-0.15, -0.01)	0.0381		-0.12 (-0.21, -0.04)	0.00417		-0.16 (-0.26, -0.06)	0.00169		0.0108		-0.05 (-0.08, -0.02)	0.000858		S_Shore	SLC12A6
cg11793106	-0.02 (-0.10, 0.05)	0.544		-0.13 (-0.22, -0.04)	0.00626		-0.14 (-0.25, -0.04)	0.00746		0.0107		-0.06 (-0.09, -0.02)	0.000853		N_Shelf
cg12117986	-0.04 (-0.12, 0.04)	0.335		-0.18 (-0.27, -0.08)	0.000284		-0.18 (-0.29, -0.08)	0.00117		0.00057		-0.06 (-0.10, -0.03)	0.000402		Ocean	MKX
cg12513505	0.00 (-0.08, 0.07)	0.989		-0.11 (-0.19, -0.02)	0.0133		-0.12 (-0.22, -0.03)	0.0138		0.00926		-0.05 (-0.08, -0.02)	0.000913		N_Shore
cg13495373	-0.01 (-0.09, 0.07)	0.774		-0.10 (-0.19, -0.01)	0.0247		-0.16 (-0.26, -0.06)	0.00249		0.00595		-0.06 (-0.09, -0.02)	0.000725		Ocean	CREB5
cg14185717	-0.06 (-0.17, 0.04)	0.233		-0.13 (-0.25, -0.02)	0.0244		-0.25 (-0.38, -0.11)	0.00042		0.0041		-0.07 (-0.12, -0.03)	0.000534		Ocean	BNC2
cg14993464	-0.08 (-0.16, -0.01)	0.0317		-0.15 (-0.23, -0.07)	0.000616		-0.15 (-0.24, -0.05)	0.00364		0.00535		-0.05 (-0.08, -0.02)	0.000974		N_Shore	AGAP1
cg15091868	-0.05 (-0.13, 0.03)	0.192		-0.11 (-0.20, -0.02)	0.0209		-0.17 (-0.27, -0.07)	0.00165		0.0147		-0.06 (-0.09, -0.02)	0.000815		Island	PDE6B
cg15156029	-0.03 (-0.10, 0.04)	0.382		-0.09 (-0.17, -0.02)	0.0142		-0.13 (-0.21, -0.04)	0.00424		0.0177		-0.05 (-0.07, -0.02)	0.000881		Ocean	PRDM16
cg15206445	0.00 (-0.06, 0.06)	0.904		-0.05 (-0.12, 0.01)	0.114		-0.10 (-0.18, -0.03)	0.00955		0.0187		-0.04 (-0.07, -0.02)	0.000731		N_Shore	SPG7
cg16817180	-0.01 (-0.07, 0.04)	0.618		-0.06 (-0.12, 0.00)	0.0496		-0.11 (-0.18, -0.04)	0.00196		0.00889		-0.04 (-0.06, -0.02)	0.00043		Island	IDUA;SLC26A1
cg17519101	-0.03 (-0.10, 0.04)	0.431		-0.11 (-0.19, -0.03)	0.0079		-0.12 (-0.21, -0.03)	0.0105		0.0204		-0.05 (-0.08, -0.02)	0.000585		Ocean	ACSBG1
cg18003231	-0.09 (-0.17, -0.01)	0.0266		-0.12 (-0.21, -0.03)	0.00952		-0.18 (-0.28, -0.08)	0.000894		0.00883		-0.06 (-0.09, -0.02)	0.000647		Ocean	SLC25A18
cg18151270	-0.03 (-0.10, 0.05)	0.454		-0.09 (-0.18, -0.01)	0.0281		-0.13 (-0.22, -0.04)	0.00832		0.0357		-0.05 (-0.08, -0.02)	0.000962		Ocean
cg18535167	-0.02 (-0.10, 0.06)	0.624		-0.11 (-0.20, -0.02)	0.0168		-0.16 (-0.26, -0.05)	0.0034		0.00934		-0.06 (-0.09, -0.03)	0.000526		S_Shore
cg19213675	-0.07 (-0.15, 0.01)	0.0864		-0.11 (-0.20, -0.02)	0.0155		-0.18 (-0.29, -0.08)	0.000532		0.00655		-0.06 (-0.09, -0.03)	0.000375		Ocean	RIC8A
cg19270089	-0.05 (-0.14, 0.04)	0.252		-0.14 (-0.24, -0.04)	0.00906		-0.18 (-0.29, -0.06)	0.00418		0.0186		-0.07 (-0.10, -0.03)	0.00038		Ocean	CADPS
cg27514608	-0.05 (-0.15, 0.06)	0.371		-0.16 (-0.28, -0.04)	0.0091		-0.18 (-0.32, -0.05)	0.00912		0.0236		-0.07 (-0.12, -0.03)	0.000883		Ocean	PPARGC1A
Footnote: The section entitled “Results obtained from ANCOVA modeling of U-As quartiles as factors (Quartile 1 treated as referent group)” contains the results obtained from fitting ANCOVA models (adjusted for maternal age, infant gender, urinary creatinine levels, and urinary DMA levels) fit to each of the CpG loci independently. In these ANCOVA models, Quartile 1 (subjects with the lowest level…
